# Supplementary material for: Clinical EFT as an evidence-based practice for the treatment of psychological and physiological conditions: A systematic review
Source: Front Psychol. 2022 Nov 10;13:951451. doi: 10.3389/fpsyg.2022.951451 (PMC9692186; doi:10.3389/fpsyg.2022.951451)
Supplement: Supplementary file 1 [file Table_1.xlsx]

## Sheet: PRISMA 2020 item checklist
Section and topic	Item #	Checklist item	Location where item is reported
Title
Title	1	Identify the report as a systematic review.	Line 3
Abstract
Abstract	2	See the PRISMA 2020 for Abstracts checklist (Table 2).	See tab "PRISMA 2020 for abstract check
Introduction
Rationale	3	Describe the rationale for the review in the context of existing knowledge.	Line 16 - 19
Objectives	4	Provide an explicit statement of the objective(s) or question(s) the review addresses.	Same as above : Line 16 - 19
Methods
Eligibility criteria	5	Specify the inclusion and exclusion criteria for the review and how studies were grouped for the syntheses.	Line 144 - 200 Line 204 - 237 Line 260 - 290
Information sources	6	Specify all databases, registers, websites, organisations, reference lists and other sources searched or consulted to identify studies. Specify the date when each source was last searched or consulted.	Line 253 - 281
Search strategy	7	Present the full search strategies for all databases, registers and websites, including any filters and limits used.	Same as above : Line 253 - 281
Selection process	8	Specify the methods used to decide whether a study met the inclusion criteria of the review, including how many reviewers screened each record and each report retrieved, whether they worked independently, and if applicable, details of automation tools used in the process.	Line 144 - 200 Line 205 - 231 Line 268 - 279
Data collection process	9	Specify the methods used to collect data from reports, including how many reviewers collected data from each report, whether they worked independently, any processes for obtaining or confirming data from study investigators, and if applicable, details of automation tools used in the process.	Same as above : Line 260 - 264 Line 268 - 279
Data items	10a	List and define all outcomes for which data were sought. Specify whether all results that were compatible with each outcome domain in each study were sought (e.g. for all measures, time points, analyses), and if not, the methods used to decide which results to collect.	No data analysis was done in this paper. This paper consists of 14 outcomes. Each outcome has results pertaining to several studies done in the recent past. Each study is provided in (1) a table with details on Population, Assessment Tool used, No. of EFT Sessions and number of participants, No. of Control/s Sessions and participant, Statistical significance and clinical significance like dEFT − …
	10b	List and define all other variables for which data were sought (e.g. participant and intervention characteristics, funding sources). Describe any assumptions made about any missing or unclear information.	Same as above
Study risk of bias assessment	11	Specify the methods used to assess risk of bias in the included studies, including details of the tool(s) used, how many reviewers assessed each study and whether they worked independently, and if applicable, details of automation tools used in the process.	Line 1287 - 1298
Effect measures	12	Specify for each outcome the effect measure(s) (e.g. risk ratio, mean difference) used in the synthesis or presentation of results.	Line 303 - 1150 Instead of an overall effect size for each outcome, the paper has provided results of each study in the tables and paragraphs and provided final conclusions. Data for studies are available in the original publications. No data analysis was performed in this paper.
Synthesis methods	13a	Describe the processes used to decide which studies were eligible for each synthesis (e.g. tabulating the study intervention characteristics and comparing against the planned groups for each synthesis (item #5)).	Line 204 - 231 Line 268 - 279
	13b	Describe any methods required to prepare the data for presentation or synthesis, such as handling of missing summary statistics, or data conversions.	There are no missing summaries. Between lines Line 303 - 1150, the review with the results of previously performed Meta-analyses and RCTs have been presented in tabular formats followed by description of non-RCT studies in paragraphs with their statistical outcomes.
	13c	Describe any methods used to tabulate or visually display results of individual studies and syntheses.	This paper consists of 14 outcomes. Each outcome has results pertaining to several studies. Each study is provided in (1) a table with details on Population, Assessment Tool used, No. of EFT Sessions and number of participants, No. of control/s Sessions and participant, Statistical significance and clinical significance like dEFT − dctrl (95% CI) and p values. (2) In paragraphs with the same deta…
	13d	Describe any methods used to synthesise results and provide a rationale for the choice(s). If meta-analysis was performed, describe the model(s), method(s) to identify the presence and extent of statistical heterogeneity, and software package(s) used.	Line 272 - 285
	13e	Describe any methods used to explore possible causes of heterogeneity among study results (e.g. subgroup analysis, meta-regression).	Heterogeneity is discussed but not analyzed as would be the case if this were a meta-analysis rather than a systematic review.
	13f	Describe any sensitivity analyses conducted to assess robustness of the synthesised results.	NA
Reporting bias assessment	14	Describe any methods used to assess risk of bias due to missing results in a synthesis (arising from reporting biases).	Line 1287 - 1298
Certainty assessment	15	Describe any methods used to assess certainty (or confidence) in the body of evidence for an outcome.	no statistical analysis was performed because a primary goal of this review is to make the entire evidence base easily available and comprehensible to clinicians.
Results
Study selection	16a	Describe the results of the search and selection process, from the number of records identified in the search to the number of studies included in the review, ideally using a flow diagram (see Fig. 1).	Line 268 - 285
	16b	Cite studies that might appear to meet the inclusion criteria, but which were excluded, and explain why they were excluded.	Line 263 - 264
Study characteristics	17	Cite each included study and present its characteristics.	Line 303 - 1150
Risk of bias in studies	18	Present assessments of risk of bias for each included study.	1287 - 1298
Results of individual studies	19	For all outcomes, present, for each study: (a) summary statistics for each group (where appropriate) and (b) an effect estimate and its precision (e.g. confidence/credible interval), ideally using structured tables or plots.	303 - 1150
Results of syntheses	20a	For each synthesis, briefly summarise the characteristics and risk of bias among contributing studies.	1287 - 1298
	20b	Present results of all statistical syntheses conducted. If meta-analysis was done, present for each the summary estimate and its precision (e.g. confidence/credible interval) and measures of statistical heterogeneity. If comparing groups, describe the direction of the effect.	As mentioned from line 196 - 200 Most of the meta-analyses summarized in Table 1 (Line 135) above used the APA criteria as a quality control. The RCTs performed subsequent to the meta-analyses and reported in this paper are not evaluated against the APA criteria, because no statistical analysis of their results has been performed, and because a primary goal of this review is to make the entire ev…
	20c	Present results of all investigations of possible causes of heterogeneity among study results.	This paper shows results from previous studies that involved a diverse population --- veterans, healthcare professional, students including genius children, sports professional, obese population, sexual violence survivors, pregnant women, hwabyung patients, single mothers, chronic pain patients, menupausal women, people with specific phobia, institutionalised teenagers, non-clinic adults, cancer …
	20d	Present results of all sensitivity analyses conducted to assess the robustness of the synthesised results.	NA
Reporting biases	21	Present assessments of risk of bias due to missing results (arising from reporting biases) for each synthesis assessed.	NA
Certainty of evidence	22	Present assessments of certainty (or confidence) in the body of evidence for each outcome assessed.	NA
Discussion
Discussion	23a	Provide a general interpretation of the results in the context of other evidence.	Line 1229 - 1276
	23b	Discuss any limitations of the evidence included in the review.	Line 1287 - 1298
	23c	Discuss any limitations of the review processes used.
	23d	Discuss implications of the results for practice, policy, and future research.	Line 1299 - 1471
Other information
Registration and protocol	24a	Provide registration information for the review, including register name and registration number, or state that the review was not registered.	NA
	24b	Indicate where the review protocol can be accessed, or state that a protocol was not prepared.	PRISMA: https://prisma-statement.org/
	24c	Describe and explain any amendments to information provided at registration or in the protocol.	None
Support	25	Describe sources of financial or non-financial support for the review, and the role of the funders or sponsors in the review.	None
Competing interests	26	Declare any competing interests of review authors.	The first and second authors receive income from presentations and publications on the therapeutic intervention reviewed. The other authors declare that they have no conflicts of interest.
Availability of data, code, and other materials	27	Report which of the following are publicly available and where they can be found: template data collection forms; data extracted from included studies; data used for all analyses; analytic code; any other materials used in the review.	Data for studies are available in the original publications. No analysis was performed.

## Sheet: PRISMA 2020 for abstracts check
Section and topic	Item #	Checklist item	Location where item is reported
Title
Title	1	Identify the report as a systematic review.	Line 3
Background
Objectives	2	Provide an explicit statement of the main objective(s) or question(s) the review addresses.	Line 16 - 19
Methods
Eligibility criteria	3	Specify the inclusion and exclusion criteria for the review.	Line 20 - 23
Information sources	4	Specify the information sources (e.g. databases, registers) used to identify studies and the date when each was last searched.	This is not mentioned in the abstract, however, this information is available in Line 260 - 279
Risk of bias	5	Specify the methods used to assess risk of bias in the included studies.	This is not mentioned in the abstract, however, this information is available in Line 1287 - 1298
Synthesis of results	6	Specify the methods used to present and synthesise results.	Line 20 - 23
Results
Included studies	7	Give the total number of included studies and participants and summarise relevant characteristics of studies.	Line 21 - 23
Synthesis of results	8	Present results for main outcomes, preferably indicating the number of included studies and participants for each. If meta-analysis was done, report the summary estimate and confidence/credible interval. If comparing groups, indicate the direction of the effect (i.e. which group is favoured).	Line 24 - 33
Discussion
Limitations of evidence	9	Provide a brief summary of the limitations of the evidence included in the review (e.g. study risk of bias, inconsistency and imprecision).	This is not mentioned in the abstract, however, this information is available in Line 1287 - 1298
Interpretation	10	Provide a general interpretation of the results and important implications.	Line 1473 - 1481
Other
Funding	11	Specify the primary source of funding for the review.	None
Registration	12	Provide the register name and registration number.	NA
